# Supplementary material for: Occurrence and Definitions of Intra and Postoperative Complications Related to Laparoscopy in Equids: A Scoping Review
Source: Vet Sci. 2022 Oct 17;9(10):577. doi: 10.3390/vetsci9100577 (PMC9609183; doi:10.3390/vetsci9100577)
Supplement: Supplementary file 1 [file vetsci-09-00577-s001.zip]

Archive with 3 entries (3 files):
- Supplementary material 1.pdf
- Supplementary material 2.pdf
- Supplementary material 3.pdf
